# Supplementary material for: Association of Plasma Vitamins and Carotenoids, DNA Methylation of LCAT, and Risk of Age-Related Macular Degeneration
Source: Nutrients. 2023 Jun 30;15(13):2985. doi: 10.3390/nu15132985 (PMC10347047; doi:10.3390/nu15132985)
Supplement: Supplementary file 1 [file nutrients-15-02985-s001.zip]

Archive with 1 entries (1 files):
- nutrients-2417112-supplementary.pdf
